# Supplementary material for: Low-Pressure Plasma-Processed Ruthenium/Nickel Foam Electrocatalysts for Hydrogen Evolution Reaction
Source: Materials (Basel). 2022 Apr 1;15(7):2603. doi: 10.3390/ma15072603 (PMC9000553; doi:10.3390/ma15072603)
Supplement: Supplementary file 1 [file materials-15-02603-s001.zip]

Archive with 1 entries (1 files):
- materials-1651279-supplementary.pdf
